# Supplementary material for: A CRISPR Activation Screen Identifies an Atypical Rho GTPase That Enhances Zika Viral Entry
Source: Viruses. 2021 Oct 20;13(11):2113. doi: 10.3390/v13112113 (PMC8623001; doi:10.3390/v13112113)
Supplement: Supplementary file 1 [file viruses-13-02113-s001.zip]

Archive with 2 entries (2 files):
- Supplemental Figures_FINAL.pdf
- Table S1. ZIKV SAM screen results.xlsx
